# Supplementary material for: Development of High-Performance Flexible Radiative Cooling Film Using PDMS/TiO2 Microparticles
Source: Micromachines (Basel). 2023 Dec 10;14(12):2223. doi: 10.3390/mi14122223 (PMC10745724; doi:10.3390/mi14122223)
Supplement: Supplementary file 1 [file micromachines-14-02223-s001.zip]

Archive with 1 entries (1 files):
- micromachines-2754588-supplementary.pdf
